# Supplementary material for: Sex-Specific Relationships between HDL-Cholesterol Levels and 10-Year Mortality in Individuals with Atherosclerotic Cardiovascular Disease: A Nationwide Cohort Study of South Koreans
Source: Metabolites. 2023 Nov 26;13(12):1175. doi: 10.3390/metabo13121175 (PMC10744622; doi:10.3390/metabo13121175)
Supplement: Supplementary file 1 [file metabolites-13-01175-s001.zip]

Archive with 1 entries (1 files):
- metabolites-2729569-supplementary.pdf
